# Supplementary material for: Secondary Metabolites from Coral-Associated Fungi: Source, Chemistry and Bioactivities
Source: J Fungi (Basel). 2022 Oct 3;8(10):1043. doi: 10.3390/jof8101043 (PMC9604832; doi:10.3390/jof8101043)
Supplement: Supplementary file 1 [file jof-08-01043-s001.zip]

Archive with 1 entries (1 files):
- jof-1915514-supplementary.pdf
